# Supplementary material for: Health Effects of Methylmercury in Coastal Areas of the Yatsushiro Sea, Far from Minamata
Source: Toxics. 2024 Oct 16;12(10):751. doi: 10.3390/toxics12100751 (PMC11511511; doi:10.3390/toxics12100751)
Supplement: Supplementary file 1 [file toxics-12-00751-s001.zip]

Archive with 1 entries (1 files):
- toxics-3187841-supplementary.pdf
